# Supplementary material for: Delivery of intraflagellar transport proteins to the ciliary base and assembly into trains
Source: Sci Adv. 2025 Apr 4;11(14):eadr1716. doi: 10.1126/sciadv.adr1716 (PMC11970479; doi:10.1126/sciadv.adr1716)
Supplement: Supplementary file 2 — Movies S1 to S7 [file sciadv.adr1716_movies_s1_to_s7.zip]

Archive with 7 entries (7 files):
- adr1716_movie_s1.mp4
- adr1716_movie_s2.mp4
- adr1716_movie_s3.mp4
- adr1716_movie_s4.mp4
- adr1716_movie_s5.mp4
- adr1716_movie_s6.mp4
- adr1716_movie_s7.mp4
